# Supplementary material for: Pinitol Improves Lipopolysaccharide-Induced Cellular Damage in Human Dermal Microvascular Endothelial Cells
Source: Molecules. 2025 Mar 28;30(7):1513. doi: 10.3390/molecules30071513 (PMC11990420; doi:10.3390/molecules30071513)
Supplement: Supplementary file 1 [file molecules-30-01513-s001.zip]

Archive with 1 entries (1 files):
- molecules-3343880-supplementary.pdf
